# Supplementary material for: Transcranial Direct Current Stimulation in Episodic Migraine: A Systematic Review and Meta-Analysis of Randomized Controlled Trials
Source: Med Sci (Basel). 2025 Jun 26;13(3):84. doi: 10.3390/medsci13030084 (PMC12286047; doi:10.3390/medsci13030084)
Supplement: Supplementary file 1 [file medsci-13-00084-s001.zip]

Archive with 1 entries (1 files):
- medsci-3679606-supplementary.pdf
